# Supplementary material for: Development of Variable Elastic Band with Adjustable Elasticities for Semi-Passive Exosuits
Source: Biomimetics (Basel). 2025 Nov 1;10(11):734. doi: 10.3390/biomimetics10110734 (PMC12650684; doi:10.3390/biomimetics10110734)
Supplement: Supplementary file 1 [file biomimetics-10-00734-s001.zip]

Archive with 2 entries (2 files):
- biomimetics_VEB_Supplementary Material_Clean.pdf
- Supplementary Video S1.mp4
